# Supplementary material for: Calcium Signalling in Medulloblastoma: An In Silico Analysis of the Expression of Calcium Regulating Genes in Patient Samples
Source: Genes (Basel). 2021 Aug 27;12(9):1329. doi: 10.3390/genes12091329 (PMC8468187; doi:10.3390/genes12091329)
Supplement: Supplementary file 1 [file genes-12-01329-s001.zip]

Archive with 1 entries (1 files):
- genes-1307304-supplementary.pdf
